# Supplementary material for: Hierarchical motor competencies and academic achievement: visual-motor integration as the key correlate for school-age children in a disadvantaged context
Source: Front Psychol. 2026 Jun 11;17:1829790. doi: 10.3389/fpsyg.2026.1829790 (PMC13294086; doi:10.3389/fpsyg.2026.1829790)
Supplement: Supplementary file 1 [file Table_1.xlsx]

## Sheet: Sheet1
Supplementary Material Table S1. Bender-Gestalt test Marking Criteria
	Figure a	Figure b	Figure c	Figure d	Figure e
5 scores	All drawings are identical to the sample: the overall dimensions and dimensions of the details, the angle, the position of the drawing on the sheet relative to each other, as well as the position of the details within each drawing are preserved, and the lines are clear. This type of execution is extremely rare.
4 scores	The size of the circles can be any, including variable. It is permissible to change the angle of inclination of the figure formed by the circles, which nevertheless must retain the general appearance of a parallelogram.	Non-absolute dimensional accuracy is permitted.	Non-absolute dimensional accuracy is permitted.	The size of the circles can be any, including variable. It is permissible to ‘flatten’ or compress the entire pattern, but the overall shape of the ‘arrow’ must remain visible.	Minor deviations in the proportions and overall dimensions of the hexagons are permitted.
3 scores	The number of circles corresponds to the pattern, but the shape may not be a parallelogram. It may resemble a rectangle or have any irregular shape, including a curved one. The entire shape may not be arranged horizontally. The internal structure of the figure may not be observed, in the sense that the circles will not be visually arranged strictly in three horizontal lines and nine inclined vert…	A frame should be drawn with corners that are close to straight. The horizontal and vertical dimensions of the frame may not be consistent: the frame may not resemble a square, which is acceptable. However, the horizontal and vertical dimensions of the frame sides may not differ by more than 1.5 times. A curved line cannot be drawn separately, somewhere near the frame. It must touch the right cor…	Something resembling a circle (any curved shape) must be depicted. It must be touched at an angle by a square, rhombus or moderately curved quadrilateral, i.e. the second shape must have four corners. It is important that the quadrilateral touches the circle at an angle, not at an edge.	The number of circles must be reproduced accurately, while the reproduction of the shape may be very approximate. Deviations from the internal structure of the sample and the absence of the arrow shape are permitted.	Hexagons must be drawn, at least remotely resembling the samples: ‘smoothed’ corners are allowed, proportions and sizes are not taken into account. The hexagons should partially overlap each other at the top. Variations in which the hexagons are drawn separately from each other, either completely overlapping or simply touching each other, are not allowed.
2 scores	The number of circles does not match the sample, and the difference may be small (1-5 circles more or less).	The shape of the curved line does not match the sample, the convexities and concavities do not coincide, and there is a sharp angle instead of a smooth line. The curved line does not touch the corner of the frame, although it is located close to it, or the curved line is drawn to the right edge of the frame. The presence of one of the listed defects is sufficient to classify the drawing as level …	The circle and the quadrilateral are depicted close to each other, but there is no contact between them.	The number of circles does not match the sample, although the difference may be small (1-3 circles more or less). At the same time, the overall appearance (whether the ‘arrow’ is visible or not) does not matter.	There is no partial overlap of the hexagons: they either touch each other or are drawn separately, albeit close to each other. The hexagons are positioned at right angles to each other, and one of them is located on top of another in its middle (rather than upper) part. The presence of one of the listed defects is sufficient to classify the drawing as level 2.
1 scores	The circles do not form three horizontal rows (as in the sample), but two or four; they can simply be stretched into a chain. Three rows of circles ‘smoothly’ transition into four or more. What is depicted is simply a ‘cluster’ of circles in which no rows are visible at all, i.e. the reproduction of the internal structure is completely disrupted, and with it the external forms of the sample. The …	An upside-down or sideways frame is drawn. Instead of a frame, a quadrangle is depicted.The frame and the curved line are clearly drawn separately (far apart) as two independent drawings. Although the curved line is drawn close to the frame, it is drawn to its lower right corner (as in the sample) and not to its right edge (which corresponds to level 2). At the same time, the shape of the curved …	Instead of a quadrangle, a triangle or some other unimaginable shape with protrusions and depressions is drawn. The quadrangle touches the circle with its edge or is drawn separately (far apart, like independent drawings). The presence of one of the listed defects is sufficient to classify the drawing as level 1.	The number of circles differs significantly from the sample, which also distorts the overall shape and structure of the pattern.	The drawn shapes do not resemble hexagons; they have not only protrusions but also depressions. The inclination of the shapes is inverted (the hexagons touch each other with their lower parts, while the upper parts of the hexagons diverge). The mutual arrangement of the shapes is completely different from the sample: the shapes are clearly drawn separately (as independent drawings) or completely …
